# Supplementary material for: Cophylogenetic relationships between Anicetus parasitoids (Hymenoptera: Encyrtidae) and their scale insect hosts (Hemiptera: Coccidae)
Source: BMC Evol Biol. 2013 Dec 23;13:275. doi: 10.1186/1471-2148-13-275 (PMC3878026; doi:10.1186/1471-2148-13-275)
Supplement: Additional file 1: Table S1 — List of scale insect samples used for molecular work. (Collectors’ names are abbreviated as follows: FPZ = Fang-Ping Zhang; GHH = Guo-Hua Huang; HBL = Hai-Bin Li; HLL = Hong-Liang Li; HL = Hu Li; JD = Jun Deng; JQW = Jian-Qin Wu; KJW = Kai-Ju Wei; NN = Nan Nan; QS = Qiang Shen; SAW = San-An Wu; SBH = Shao-Bin Huang; XHY = Xiu-Hao Yang; XL = Xian Li; YJZ = Ying-Jie Zhang; YW = Ying Wang; YZZ = Yan-Zhou Zhang; YQX = Yu-Qiang Xi). [file 1471-2148-13-275-S1.xlsx]

## Sheet: Sheet1
Vocher code	species	Host plant	Location	COI			28S		date	collector
S2011-010a1	C. ceriferus	Camellia sinensis	Jiangsu, Wuxi		JQ795612	JQ795498		11.iii.2011		YZZ
S2011-010a2	C. ceriferus	Camellia sinensis	Jiangsu, Wuxi		JQ795613	JQ795499		11.iii.2011		YZZ
S2011-010b1	C. ceriferus	Camellia sinensis	Jiangsu, Wuxi		JQ795614	JQ795500		11.iii.2011		YZZ
S2011-010b2	C. ceriferus	Camellia sinensis	Jiangsu, Wuxi		JQ795615	JQ795501		11.iii.2011		YZZ
S2011-001a	C. ceriferus	Diospyros kaki	Shanxi, Yongji		JQ795609	JQ795495		13.i.2011		SAW
S2011-001b	C. ceriferus	Diospyros kaki	Shanxi, Yongji		JQ795610	JQ795496		13.i.2011		SAW
S2011-001c	C. ceriferus	Diospyros kaki	Shanxi, Yongji		JQ795611	JQ795497		13.i.2011		SAW
S2011-028a	C. ceriferus	Pelargonium hortorum	Yunnan, Kunming		JQ795661	JQ795547		17.ix.2011		YJZ
S2011-028b	C. ceriferus	Pelargonium hortorum	Yunnan, Kunming		JQ795662	JQ795548		17.ix.2011		YJZ
S2011-053a	C. ceriferus	Euonymus japonicus cv.Aureo-ma	Shanghai, Laogang		JQ795683	JQ795569		9.ix.2011		HLL
S2011-053b	C. ceriferus	Euonymus japonicus cv.Aureo-ma	Shanghai, Laogang		JQ795684	JQ795570		9.ix.2011		HLL
S2011-141a	C. ceriferus	Ilex cornuta	Hubei, Xiangyang		JQ795634	JQ795520		15.xiii.2011		SAW
S2011-141b	C. ceriferus	Ilex cornuta	Hubei, Xiangyang		JQ795635	JQ795521		15.xiii.2011		SAW
S2011-141c	C. ceriferus	Ilex cornuta	Hubei, Xiangyang		JQ795636	JQ795522		15.xiii.2011		SAW
S2011-146a	C. ceriferus	Buxus sinica	Hubei, Xiangyang		JQ795640	JQ795526		15.xiii.2011		SAW
S2011-146b	C. ceriferus	Buxus sinica	Hubei, Xiangyang		JQ795641	JQ795527		15.xiii.2011		SAW
S2011-146c	C. ceriferus	Buxus sinica	Hubei, Xiangyang		JQ795642	JQ795528		15.xiii.2011		SAW
S2011-135a	C. ceriferus	Euonymus japonicus cv.Aureo-ma	Anhui, Chizhou		JQ795622	JQ795508		13.x.2011		NN
S2011-135b	C. ceriferus	Euonymus japonicus cv.Aureo-ma	Anhui, Chizhou		JQ795623	JQ795509		13.x.2011		NN
S2011-135c	C. ceriferus	Euonymus japonicus cv.Aureo-ma	Anhui, Chizhou		JQ795624	JQ795510		13.x.2011		NN
S2011-022a	C. ceriferus	unknown	Guizhou, Guiyang		JQ795655	JQ795541		04.ix.2011		HL
S2011-022b	C. ceriferus	unknown	Guizhou, Guiyang		JQ795656	JQ795542		04.ix.2011		HL
S2011-022c	C. ceriferus	unknown	Guizhou, Guiyang		JQ795657	JQ795543		04.ix.2011		HL
S2011-005a	C. japonicus	Ilex purpurea	Jiangsu, Wuxi		JQ795687	JQ795573		11.iii.2011		YZZ
S2011-005b	C. japonicus	Ilex purpurea	Jiangsu, Wuxi		JQ795688	JQ795574		11.iii.2011		YZZ
S2011-006a	C. japonicus	Ilex purpurea	Jiangsu, Wuxi		JQ795696	JQ795582		11.iii.2011		YZZ
S2011-006b	C. japonicus	Ilex purpurea	Jiangsu, Wuxi		JQ795697	JQ795583		11.iii.2011		YZZ
S2011-006c	C. japonicus	Ilex purpurea	Jiangsu, Wuxi		JQ795698	JQ795584		11.iii.2011		YZZ
S2011-014a	C. japonicus	Ilex purpurea	Jiangsu, Wuxi		JQ795643	JQ795529		11.iii.2011		YZZ
S2011-014b	C. japonicus	Ilex purpurea	Jiangsu, Wuxi		JQ795644	JQ795530		11.iii.2011		YZZ
S2011-014c	C. japonicus	Ilex purpurea	Jiangsu, Wuxi		JQ795645	JQ795531		11.iii.2011		YZZ
S2011-016a	C. japonicus	unknown	Sichuan, Chengdu		JQ795649	JQ795535		04.ix.2011		XL
S2011-016b	C. japonicus	unknown	Sichuan, Chengdu		JQ795650	JQ795536		04.ix.2011		XL
S2011-016c	C. japonicus	unknown	Sichuan, Chengdu		JQ795651	JQ795537		04.ix.2011		XL
S2011-051a	C. japonicus	Laurus nobilis	Shanghai, Huinan		JQ795681	JQ795567		9.ix.2011		HLL
S2011-051b	C. japonicus	Laurus nobilis	Shanghai, Huinan		JQ795682	JQ795568		9.ix.2011		HLL
S2011-074a	C. japonicus	Zizyphus jujuba	Henan, Zhengzhou		JQ795705	JQ795591		2.x.2011		XYQ
S2011-074b	C. japonicus	Zizyphus jujuba	Henan, Zhengzhou		JQ795706	JQ795592		2.x.2011		XYQ
S2011-074c	C. japonicus	Zizyphus jujuba	Henan, Zhengzhou		JQ795707	JQ795593		2.x.2011		XYQ
S2011-082a	C. japonicus	Diospyros kaki	Shandong, Shouguang		JQ795711	JQ795597		9.x.2011		YZZ
S2011-082b	C. japonicus	Diospyros kaki	Shandong, Shouguang		JQ795712	JQ795598		9.x.2011		YZZ
S2011-082c	C. japonicus	Diospyros kaki	Shandong, Shouguang		JQ795713	JQ795599		9.x.2011		YZZ
S2011-085a	C. japonicus	Platanus orientalis	Shandong, Weifang		JQ795714	JQ795600		8.x.2011		YZZ
S2011-085b	C. japonicus	Platanus orientalis	Shandong, Weifang		JQ795715	JQ795601		8.x.2011		YZZ
S2011-085c	C. japonicus	Platanus orientalis	Shandong, Weifang		JQ795716	JQ795602		8.x.2011		YZZ
S2011-137a	C. japonicus	Buxus megistophylla	Hubei, Wuhan		JQ795625	JQ795511		21.x.2011		NN
S2011-137b	C. japonicus	Buxus megistophylla	Hubei, Wuhan		JQ795626	JQ795512		21.x.2011		NN
S2011-137c	C. japonicus	Buxus megistophylla	Hubei, Wuhan		JQ795627	JQ795513		21.x.2011		NN
S2011-138a	C. japonicus	Ilex cornuta	Jiangxi, Jiujiang		JQ795628	JQ795514		19.x.2011		NN
S2011-138b	C. japonicus	Ilex cornuta	Jiangxi, Jiujiang		JQ795629	JQ795515		19.x.2011		NN
S2011-138c	C. japonicus	Ilex cornuta	Jiangxi, Jiujiang		JQ795630	JQ795516		19.x.2011		NN
S2011-139a	C. japonicus	Buxus sinica	Hubei, Xiangyang		JQ795631	JQ795517		15.viii.2011		SAW
S2011-139b	C. japonicus	Buxus sinica	Hubei, Xiangyang		JQ795632	JQ795518		15.viii.2011		SAW
S2011-139c	C. japonicus	Buxus sinica	Hubei, Xiangyang		JQ795633	JQ795519		15.viii.2011		SAW
WHa	C. rubens	Cedrus sp.	Anhui, Wuhu		JQ795719	JQ795605		10.vi.2010		YZZ
WHb	C. rubens	Cedrus sp.	Anhui, Wuhu		JQ795720	JQ795606		10.vi.2010		YZZ
WHc	C. rubens	Cedrus sp.	Anhui, Wuhu		JQ795721	JQ795607		10.vi.2010		YZZ
WHd	C. rubens	Cedrus sp.	Anhui, Wuhu		JQ795722	JQ795608		10.vi.2010		YZZ
S2011-030a	C. rubens	Ilex cornuta	Anhui, Hefui		JQ795671	JQ795553		23.ix.2011		YZZ
S2011-030b	C. rubens	Ilex cornuta	Anhui, Hefui		JQ795672	JQ795554		23.ix.2011		YZZ
S2011-030c	C. rubens	Ilex cornuta	Anhui, Hefui		JQ795673	JQ795555		23.ix.2011		YZZ
S2011-036a	C. rubens	Cedrus sp.	Shanghai, Huinan		JQ795674	JQ795556		17.ix.2011		HLL
S2011-036b	C. rubens	Cedrus sp.	Shanghai, Huinan		JQ795675	JQ795557		17.ix.2011		HLL
S2011-046a	C. rubens	Viburnum odoratissimum	Shanghai, Huinan		JQ795679	JQ795565		17.ix.2011		HLL
S2011-046b	C. rubens	Viburnum odoratissimum	Shanghai, Huinan		JQ795680	JQ795566		17.ix.2011		HLL
S2011-058a	C. rubens	Fatsia japonica	Shanghai, Huinan		JQ795685	JQ795571		17.ix.2011		HLL
S2011-058b	C. rubens	Fatsia japonica	Shanghai, Huinan		JQ795686	JQ795572		17.ix.2011		HLL
S2011-003a	C. rubens	Cinnamomum camphora	Zhejiang, Yuyao		JQ795676	JQ795562		29.xii.2010		QS
S2011-003b	C. rubens	Cinnamomum camphora	Zhejiang, Yuyao		JQ795677	JQ795563		29.xii.2010		QS
S2011-003c	C. rubens	Cinnamomum camphora	Zhejiang, Yuyao		JQ795678	JQ795564		29.xii.2010		QS
S2011-076a	C. rubens	Cinnamomum camphora	Hunan, Changsha		JQ795708	JQ795594		27.ix.2011		GHH
S2011-076b	C. rubens	Cinnamomum camphora	Hunan, Changsha		JQ795709	JQ795595		27.ix.2011		GHH
S2011-076c	C. rubens	Cinnamomum camphora	Hunan, Changsha		JQ795710	JQ795596		27.ix.2011		GHH
S2011-128a	C. rubens	Ilex cornuta	Anhui, Chizhou		JQ795618	JQ795504		12.x.2011		NN
S2011-128b	C. rubens	Ilex cornuta	Anhui, Chizhou		JQ795619	JQ795505		12.x.2011		NN
S2011-129a	C. rubens	Ilex cornuta	Jiangxi, Jiujiang		JQ795620	JQ795506		19.x.2011		NN
S2011-129b	C. rubens	Ilex cornuta	Jiangxi, Jiujiang		JQ795621	JQ795507		19.x.2011		NN
S2011-142a	C. rubens	Ilex cornuta	Hubei, Xiangyang		JQ795637	JQ795523		15.xiii.2011		SAW
S2011-142b	C. rubens	Ilex cornuta	Hubei, Xiangyang		JQ795638	JQ795524		15.xiii.2011		SAW
S2011-142c	C. rubens	Ilex cornuta	Hubei, Xiangyang		JQ795639	JQ795525		15.xiii.2011		SAW
S2011-070a	C. rubens var	Ilex cornuta	Yunnan, Kunming		JQ795699	JQ795585		26.ix.2011		HBL
S2011-070b	C. rubens var	Ilex cornuta	Yunnan, Kunming		JQ795700	JQ795586		26.ix.2011		HBL
C0002a	C. rubens var	Ilex cornuta	Yunnan,Kunming		JQ795663	JQ795549		26.ix.2011		HBL
C0002b	C. rubens var	Ilex cornuta	Yunnan,Kunming		JQ795664	JQ795550		26.ix.2011		HBL
C0002c	C. rubens var	Ilex cornuta	Yunnan, Kunming		JQ795665	JQ795551		26.ix.2011		HBL
C0002d	C. rubens var	Ilex cornuta	Yunnan, Kunming		JQ795666	JQ795552		26.ix.2011		HBL
C0003a	C. rubens var	Ilex cornuta	Yunnan, Kunming		JQ795667	JQ795558		26.ix.2011		HBL
C0003b	C. rubens var	Ilex cornuta	Yunnan, Kunming		JQ795668	JQ795559		26.ix.2011		HBL
C0003c	C. rubens var	Ilex cornuta	Yunnan, Kunming		JQ795669	JQ795560		26.ix.2011		HBL
C0003d	C. rubens var	Ilex cornuta	Yunnan, Kunming		JQ795670	JQ795561		26.ix.2011		HBL
S3-523a	Acanthococcus sp.	unknown	Guangxi, Baise		KF824004	KF823981		23.v.2013		YQX
S3-523b	Acanthococcus sp.	unknown	Guangxi, Baise		KF824005	KF823982		23.v.2013		YQX
S3-523c	Acanthococcus sp.	unknown	Guangxi, Baise		KF824006	KF823983		23.v.2013		YQX
S3-523d	Acanthococcus sp.	unknown	Guangxi, Baise		KF824007	KF823984		23.v.2013		YQX
S2-240a	Parasaissetia sp.	Quercus palustris	Hainan, Danzhou		KF824008	KF823985		6.xii.2012		FPZ
S2-240b	Parasaissetia sp.	Quercus palustris	Hainan, Danzhou		KF824009	KF823986		6.xii.2012		FPZ
S2-161a	pulvinaria aurantii	unknown	Guangxi, Guilin		KF824010	KF823987		20. iv.2012		JD
S2-161b	pulvinaria aurantii	unknown	Guangxi, Guilin		KF824011	KF823988		20. iv.2012		JD
S2011-030d	C. rubens	Ilex cornuta	Anhui, Hefui		KF824012	KF823989		23.ix.2011		YZZ
S2011-030e	C. rubens	Ilex cornuta	Anhui, Hefui		KF824013	KF823990		23.ix.2011		YZZ
S2011-129c	C. rubens	Ilex cornuta	Jiangxi, Jiujiang		KF824015	KF823991		19.x.2011		NN
S2011-129d	C. rubens	Ilex cornuta	Jiangxi, Jiujiang		KF824016	KF823992		19.x.2011		NN
S2011-046c	C. rubens	Viburnum odoratissimum	Shanghai, Huinan		KF824017	KF823993		17.ix.2011		HLL
S2011-046d	C. rubens	Viburnum odoratissimum	Shanghai, Huinan		KF824018	KF823994		17.ix.2011		HLL
S2011-139d	C. japonicus	Buxus sinica	Hubei, Xiangyang		KF824019	KF823995		15.xiii.2011		SAW
S2011-139e	C. japonicus	Buxus sinica	Hubei, Xiangyang		KF824020	KF823996		15.xiii.2011		SAW
S2011-002a	C. japonicus	Diospyros kaki	Shanxi, Yongji		KF824023	KF823997		13.i.2011		SAW
S2011-002b	C. japonicus	Diospyros kaki	Shanxi, Yongji		KF824024	KF823998		13.i.2011		SAW
S2011-04a	C. japonicus	unknown	Zhejiang, Yuyao		KF824025	KF823999		29.xii.2010		QS
S2011-04b	C. japonicus	unknown	Zhejiang, Yuyao		KF824026	KF824000		29.xii.2010		QS
S2011-135d	C. ceriferus	Euonymus japonicus cv.Aureo-ma	Anhui, Chizhou		KF824021	KF824001		13.x.2011		NN
S2011-135e	C. ceriferus	Euonymus japonicus cv.Aureo-ma	Anhui, Chizhou		KF824022	KF824002		13.x.2011		NN
C0020B	C. ceriferus	Diospyros kaki	Beijing		KF824014	KF824003		23.vi.2010		YZZ
