# Supplementary material for: Cophylogenetic relationships between Anicetus parasitoids (Hymenoptera: Encyrtidae) and their scale insect hosts (Hemiptera: Coccidae)
Source: BMC Evol Biol. 2013 Dec 23;13:275. doi: 10.1186/1471-2148-13-275 (PMC3878026; doi:10.1186/1471-2148-13-275)
Supplement: Additional file 2: Table S2 — List of parasitoid samples used for molecular work. Specimens of parasitoids used in the study. (Collectors’ names are abbreviated as follows: JD = Jun Deng; JL = John LaSalle; DYH = Dun-Yuan Huang; HLL = Hong-Liang Li; JL = Jie Li; SAW = San-An Wu; YZZ = Yan-Zhou Zhang). [file 1471-2148-13-275-S2.xlsx]

## Sheet: Sheet1
Voucher code	Species	Location	Date	Host	COI	28S	collector
E3-193a	Eusemion sp.	Guangxi, baise	2.vi.2013	Acanthococcus. sp.	KF824121	KF824027	YQX
E3-193b	Eusemion sp.	Guangxi, baise	2.vi.2013	Acanthococcus. sp.	KF824122	KF824028	YQX
08-07a	A. sp2	Fujian, Nanjing	23.ix.2008	Parasaissetia sp.	KF824123	KF824029	HLL
08-07b	A. sp2	Fujian, Nanjing	23.ix.2008	Parasaissetia sp.	KF824124	KF824030	HLL
08-07c	A. sp2	Fujian, Nanjing	23.ix.2008	Parasaissetia sp.	KF824125	KF824031	HLL
08-07d	A. sp2	Fujian, Nanjing	23.ix.2008	Parasaissetia sp.	KF824126	KF824032	HLL
08-27a	A. sp1	Shanghai	19.v.2008	Pulvinaria aurantii	KF824153	KF824059	HLL
08-27b	A. sp1	Shanghai	19.v.2008	Pulvinaria aurantii	KF824154	KF824060	HLL
08-54a	A. sp1	Shanghai	19.v.2008	Pulvinaria aurantii	KF824155	KF824061	HLL
08-54b	A. sp1	Shanghai	19.v.2008	Pulvinaria aurantii	KF824156	KF824062	HLL
07-01a	A. aligarhensis	Shanxi, Taiyuan	3.vi.2007	C. japonicus	KF824181	KF824087	JL
07-01b	A. aligarhensis	Shanxi, Taiyuan	3.vi.2007	C. japonicus	KF824182	KF824088	JL
07-01c	A. aligarhensis	Shanxi, Taiyuan	3.vi.2007	C. japonicus	KF824183	KF824089	JL
07-01d	A. aligarhensis	Shanxi, Taiyuan	3.vi.2007	C. japonicus	KF824184	KF824090	JL
07-01e	A. aligarhensis	Shanxi, Taiyuan	3.vi.2007	C. japonicus	KF824185	KF824091	JL
07-01f	A. aligarhensis	Shanxi, Taiyuan	3.vi.2007	C. japonicus	KF824186	KF824092	JL
08-31a	A. aligarhensis	Shanxi, Taiyuan	3.vi.2007	C. japonicus	KF824187	KF824093	HLL
08-31b	A. aligarhensis	Shanxi, Taiyuan	3.vi.2007	C. japonicus	KF824188	KF824094	HLL
10-113a	A. aligarhensis	Hubei, Jingzhou	10.v.2011	C. japonicus	KF824189	KF824095	SAW
10-113b	A. aligarhensis	Hubei, Jingzhou	10.v.2011	C. japonicus	KF824190	KF824096	SAW
11-030a	A. aligarhensis	Hubei, Xiangyang	15.viii.2011	C. japonicus	KF824191	KF824097	SAW
11-030b	A. aligarhensis	Hubei, Xiangyang	15.viii.2011	C. japonicus	KF824192	KF824098	SAW
11-030c	A. aligarhensis	Hubei, Xiangyang	15.viii.2011	C. japonicus	KF824193	KF824099	SAW
11-030d	A. aligarhensis	Hubei, Xiangyang	15.viii.2011	C. japonicus	KF824194	KF824100	SAW
10-078a	A. ohgushii	Zhejiang, Yuyao	29.xii.2010	C. japonicus	KF824195	KF824101	YZZ
10-078b	A. ohgushii	Zhejiang, Yuyao	29.xii.2010	C. japonicus	KF824196	KF824102	YZZ
10-078c	A. ohgushii	Zhejiang, Yuyao	29.xii.2010	C. japonicus	KF824197	KF824103	YZZ
10-078d	A. ohgushii	Zhejiang, Yuyao	29.xii.2010	C. japonicus	KF824198	KF824104	YZZ
10-078e	A. ohgushii	Zhejiang, Yuyao	29.xii.2010	C. japonicus	KF824199	KF824105	YZZ
10-078f	A. ohgushii	Zhejiang, Yuyao	29.xii.2010	C. japonicus	KF824200	KF824106	YZZ
10-084a	A. dodonia	Anhui, Wuhu	8.vi.2010	C. ceriferus	KF824173	KF824079	YZZ
10-084b	A. dodonia	Anhui, Wuhu	8.vi.2010	C. ceriferus	KF824174	KF824080	YZZ
10-084c	A. dodonia	Anhui, Wuhu	8.vi.2010	C. ceriferus	KF824175	KF824081	YZZ
10-084d	A. dodonia	Anhui, Wuhu	8.vi.2010	C. ceriferus	KF824176	KF824082	YZZ
10-084e	A. dodonia	Anhui, Wuhu	8.vi.2010	C. ceriferus	KF824177	KF824083	YZZ
10-084f	A. dodonia	Anhui, Wuhu	8.vi.2010	C. ceriferus	KF824178	KF824084	YZZ
11-025a	A. dodonia	Anhui, Wuhu	16.v.2011	C. ceriferus	KF824179	KF824085	YZZ
11-025b	A. dodonia	Anhui, Wuhu	16.v.2011	C. ceriferus	KF824180	KF824086	YZZ
2008-03-01	A. ceroplastis	Beijing	15.ix.2008	C. ceriferus	KF824157	KF824063	YZZ
2008-03-02	A. ceroplastis	Beijing	15.ix.2008	C. ceriferus	KF824158	KF824064	YZZ
2008-03-03	A. ceroplastis	Beijing	15.ix.2008	C. ceriferus	KF824159	KF824065	YZZ
2008-03-04	A. ceroplastis	Beijing	15.ix.2008	C. ceriferus	KF824160	KF824066	YZZ
2008-03-05	A. ceroplastis	Beijing	15.ix.2008	C. ceriferus	KF824161	KF824067	YZZ
2008-03-06	A. ceroplastis	Beijing	15.ix.2008	C. ceriferus	KF824162	KF824068	YZZ
08-03a	A. ceroplastis	Beijing	15.ix.2008	C. ceriferus	KF824163	KF824069	YZZ
08-03b	A. ceroplastis	Beijing	15.ix.2008	C. ceriferus	KF824164	KF824070	YZZ
08-03c	A. ceroplastis	Beijing	15.ix.2008	C. ceriferus	KF824165	KF824071	YZZ
08-03d	A. ceroplastis	Beijing	15.ix.2008	C. ceriferus	KF824166	KF824072	YZZ
08-03e	A. ceroplastis	Beijing	15.ix.2008	C. ceriferus	KF824167	KF824073	YZZ
08-03f	A. ceroplastis	Beijing	15.ix.2008	C. ceriferus	KF824168	KF824074	YZZ
08-04a	A. ceroplastis	Beijing	15.ix.2008	C. ceriferus	KF824169	KF824075	YZZ
08-04b	A. ceroplastis	Beijing	15.ix.2008	C. ceriferus	KF824170	KF824076	YZZ
08-04c	A. ceroplastis	Beijing	15.ix.2008	C. ceriferus	KF824171	KF824077	YZZ
08-04d	A. ceroplastis	Beijing	15.ix.2008	C. ceriferus	KF824172	KF824078	YZZ
07-96a	A. rubensi	Shanghai	11.v.2008	C. rubens	KF824201	KF824107	HLL
07-96b	A. rubensi	Shanghai	11.v.2008	C. rubens	KF824202	KF824108	HLL
07-96c	A. rubensi	Shanghai	11.v.2008	C. rubens	KF824203	KF824109	HLL
07-96d	A. rubensi	Shanghai	11.v.2008	C. rubens	KF824204	KF824110	HLL
08-28a	A. rubensi	Shanghai	18.iv.2009	C. rubens	KF824205	KF824111	HLL
08-28b	A. rubensi	Shanghai	18.iv.2009	C. rubens	KF824206	KF824112	HLL
07-961a	A. rubensi	Jiangxi, Yichun	13.v.2009	C. rubens	KF824207	KF824113	DYH
07-961b	A. rubensi	Jiangxi, Yichun	13.v.2009	C. rubens	KF824208	KF824114	DYH
07-962a	A. rubensi	Jiangxi, Yichun	13.v.2009	C. rubens	KF824209	KF824115	DYH
07-962b	A. rubensi	Jiangxi, Yichun	13.v.2009	C. rubens	KF824210	KF824116	DYH
08-23a	A. rubensi	Jiangxi, Xinyu	15.xi.2008	C. rubens	KF824213	KF824119	DYH
08-23b	A. rubensi	Jiangxi, Xinyu	15.xi.2008	C. rubens	KF824214	KF824120	DYH
08-53a	A. rubensi	Hunan, Changsha	11.xi.2006	C. rubens	KF824211	KF824117	YZZ
08-53b	A. rubensi	Hunan, Changsha	11.xi.2006	C. rubens	KF824212	KF824118	YZZ
07-97a	A. beneficus	Shanghai	11.v.2008	C. rubens	KF824127	KF824033	HLL
07-97b	A. beneficus	Shanghai	11.v.2008	C. rubens	KF824128	KF824034	HLL
07-971a	A. beneficus	Jiangxi, Yichun	13.xi.2008	C. rubens	KF824129	KF824035	DYH
07-971b	A. beneficus	Jiangxi Yichun	13.xi.2008	C. rubens	KF824130	KF824036	DYH
07-971c	A. beneficus	Jiangxi Yichun	13.xi.2008	C. rubens	KF824131	KF824037	DYH
07-971d	A. beneficus	Jiangxi Yichun	13.xi.2008	C. rubens	KF824132	KF824038	DYH
08-30a	A. beneficus	Hangzhou	24.ix.2009	C. rubens	KF824133	KF824039	HLL
08-30b	A. beneficus	Hangzhou	24.ix.2009	C. rubens	KF824134	KF824040	HLL
08-32a	A. beneficus	Sichuan, Chengdu	16.v.2009	C. rubens	KF824139	KF824045	HLL
08-32b	A. beneficus	Sichuan, Chengdu	16.v.2009	C. rubens	KF824140	KF824046	HLL
10-066a	A. beneficus	Austrailia	15.xi.2010	C. rubens	KF824143	KF824049	JL
10-066b	A. beneficus	Austrailia	15.xi.2010	C. rubens	KF824144	KF824050	JL
08-29a	A. beneficus	Hangzhou	24.xi.2008	C. rubens	KF824135	KF824041	HLL
08-29b	A. beneficus	Hangzhou	24.xi.2008	C. rubens	KF824136	KF824042	HLL
10-115a	A. beneficus	Anhui, HeFei	20.v.2011	C. rubens	KF824147	KF824053	YZZ
10-115b	A. beneficus	Anhui, HeFei	20.v.2011	C. rubens	KF824148	KF824054	YZZ
10-114a	A. beneficus	Anhui, HeFei	20.v.2011	C. rubens	KF824145	KF824051	YZZ
10-114b	A. beneficus	Anhui, HeFei	20.v.2011	C. rubens	KF824146	KF824052	YZZ
08-24a	A. beneficus	Jiangxi, Xinyu	20.xi.2009	C. rubens	KF824137	KF824043	DYH
08-24b	A. beneficus	Jiangxi, Xinyu	20.xi.2009	C. rubens	KF824138	KF824044	DYH
08-35a	A. beneficus	Jiangsu, Nanjing	9.x.2009	C. rubens	KF824141	KF824047	HLL
08-35b	A. beneficus	Jiangsu, Nanjing	9.x.2009	C. rubens	KF824142	KF824048	HLL
10-111a	A. beneficus var	Yunnan, Kunming	26.iv.2011	C. rubens	KF824149	KF824055	JD
10-111b	A. beneficus var	Yunnan, Kunming	26.iv.2011	C. rubens	KF824150	KF824056	JD
10-112a	A. beneficus var	Yunnan, Kunming	27.iv.2011	C. rubens	KF824151	KF824057	JD
10-112b	A. beneficus var	Yunnan, Kunming	27.iv.2011	C. rubens	KF824152	KF824058	JD
